# Supplementary material for: Effect of Autoclaving on the Physicochemical Properties and Biological Activity of Aluminum Oxyhydroxide Used as an Adjuvant in Vaccines
Source: Molecules. 2023 Jan 6;28(2):584. doi: 10.3390/molecules28020584 (PMC9862765; doi:10.3390/molecules28020584)
Supplement: Supplementary file 1 [file molecules-28-00584-s001.zip]

Archive with 1 entries (1 files):
- molecules-2125157-supplementary.pdf
